# Supplementary material for: The Use of Heterologous Antigens for Biopanning Enables the Selection of Broadly Neutralizing Nanobodies Against SARS-CoV-2
Source: Antibodies (Basel). 2025 Mar 7;14(1):23. doi: 10.3390/antib14010023 (PMC11939171; doi:10.3390/antib14010023)
Supplement: Supplementary file 1 [file antibodies-14-00023-s001.zip]

Archive with 1 entries (1 files):
- antibodies-3477949-supplementary.pdf
